# Supplementary material for: Design and fabrication of a stereo-video camera equipped unoccupied aerial vehicle for measuring sea turtles, sharks, and other marine fauna
Source: PLoS One. 2022 Oct 18;17(10):e0276382. doi: 10.1371/journal.pone.0276382 (PMC9578584; doi:10.1371/journal.pone.0276382)
Supplement: S1 Table — (CSV) [file pone.0276382.s001.csv]

ID	Depth_Inches	SVC	Physical	Depth_m	Physical_cm	SVC_cm	PercError	AbsError	SqError
Black	-1	593.673	606.4	-0.0254	60.64	59.3673	2.098779683	1.2727	1.61976529
Black	-1	583.809	606.4	-0.0254	60.64	58.3809	3.72542876	2.2591	5.10353281
Black	-1	588.111	606.4	-0.0254	60.64	58.8111	3.015996042	1.8289	3.34487521
Green	0	927.351	914.4	0	91.44	92.7351	1.416338583	1.2951	1.67728401
Green	0	922.245	914.4	0	91.44	92.2245	0.857939633	0.7845	0.61544025
Green	0	919.9	914.4	0	91.44	91.99	0.601487314	0.55	0.3025
Orange	0	1020.582	1016	0	101.6	102.0582	0.450984252	0.4582	0.20994724
Orange	0	1023.234	1016	0	101.6	102.3234	0.712007874	0.7234	0.52330756
Orange	0	1024.964	1016	0	101.6	102.4964	0.882283465	0.8964	0.80353296
Orange	6	1037.964	1016	0.1524	101.6	103.7964	2.161811024	2.1964	4.82417296
Orange	6	1050.9	1016	0.1524	101.6	105.09	3.43503937	3.49	12.1801
Orange	6	1135.658	1016	0.1524	101.6	113.5658	11.7773622	11.9658	143.1803696
Green	12	931.433	914.4	0.3048	91.44	93.1433	1.862751531	1.7033	2.90123089
Green	12	931.101	914.4	0.3048	91.44	93.1101	1.82644357	1.6701	2.78923401
Green	12	905.978	914.4	0.3048	91.44	90.5978	0.92104112	0.8422	0.70930084
Orange	12	1010.262	1016	0.3048	101.6	101.0262	0.56476378	0.5738	0.32924644
Orange	12	1012.662	1016	0.3048	101.6	101.2662	0.328543307	0.3338	0.11142244
Orange	12	1014.945	1016	0.3048	101.6	101.4945	0.103838583	0.1055	0.01113025
Orange	18	1009.7	1016	0.4572	101.6	100.97	0.62007874	0.63	0.3969
Orange	18	1007.901	1016	0.4572	101.6	100.7901	0.797145669	0.8099	0.65593801
Orange	18	1021.282	1016	0.4572	101.6	102.1282	0.51988189	0.5282	0.27899524
Stick	24	1256.083	1219.2	0.6096	121.92	125.6083	3.025180446	3.6883	13.60355689
Stick	24	1206.289	1219.2	0.6096	121.92	120.6289	1.058973097	1.2911	1.66693921
Stick	24	1185.65	1219.2	0.6096	121.92	118.565	2.751804462	3.355	11.256025
Stick	30	1270.747	1219.2	0.762	121.92	127.0747	4.227936352	5.1547	26.57093209
Stick	30	1263.558	1219.2	0.762	121.92	126.3558	3.638287402	4.4358	19.67632164
Stick	30	1188.848	1219.2	0.762	121.92	118.8848	2.489501312	3.0352	9.21243904
Stick	36	1264.354	1219.2	0.9144	121.92	126.4354	3.703576115	4.5154	20.38883716
Stick	36	1222.99	1219.2	0.9144	121.92	122.299	0.31085958	0.379	0.143641
Stick	36	1243.382	1219.2	0.9144	121.92	124.3382	1.983431759	2.4182	5.84769124
Stick	42	1222.391	1219.2	1.0668	121.92	122.2391	0.261729003	0.3191	0.10182481
Stick	42	1225.978	1219.2	1.0668	121.92	122.5978	0.55593832	0.6778	0.45941284
Stick	42	1267.113	1219.2	1.0668	121.92	126.7113	3.929872047	4.7913	22.95655569
