# Supplementary material for: Design and fabrication of a stereo-video camera equipped unoccupied aerial vehicle for measuring sea turtles, sharks, and other marine fauna
Source: PLoS One. 2022 Oct 18;17(10):e0276382. doi: 10.1371/journal.pone.0276382 (PMC9578584; doi:10.1371/journal.pone.0276382)
Supplement: S2 Table — (CSV) [file pone.0276382.s002.csv]

Scale.Bar	SVC	Physical	Physical_cm	SVC_cm	PercError	AbsError	SqError
Short	451.653	449.9	44.99	45.1653	0.389642142698393	0.175300000000007	0.0307300900000025
Short	449.543	449.9	44.99	44.9543	0.0793509668815101	0.0356999999999914	0.00127448999999939
Short	449.231	449.9	44.99	44.9231	0.148699711046892	0.0668999999999969	0.00447560999999958
Medium	769.553	765.3	76.53	76.9553	0.555729779171557	0.425299999999993	0.180880089999994
Medium	769.088	765.3	76.53	76.9088	0.494969293087676	0.378799999999998	0.143489439999999
Medium	769.76	765.3	76.53	76.976	0.582777995557295	0.445999999999998	0.198915999999998
Long	1219.918	1215.2	121.52	121.9918	0.388248847926245	0.471799999999973	0.222595239999975
Long	1218.991	1215.2	121.52	121.8991	0.31196510862409	0.379099999999994	0.143716809999995
Long	1220.127	1215.2	121.52	122.0127	0.40544766293613	0.492699999999985	0.242753289999985
