# Supplementary material for: Design and fabrication of a stereo-video camera equipped unoccupied aerial vehicle for measuring sea turtles, sharks, and other marine fauna
Source: PLoS One. 2022 Oct 18;17(10):e0276382. doi: 10.1371/journal.pone.0276382 (PMC9578584; doi:10.1371/journal.pone.0276382)
Supplement: S3 Table — (CSV) [file pone.0276382.s003.csv]

Pool Testing - Absolute Error and Depth GLM
	(Intercept)	Depth_m	df	logLik	AICc	delta	weight
1	0.478412019	NA	2	-57.21055762	118.8211152	0	0.668823595
2	0.573999342	-0.202187784	3	-56.69963368	120.2268536	1.405738326	0.331176405
Field Testing - Absolute Error and SCL & Range GLMM
	(Intercept)	Measured_Standard_cm	Range_mm	df	logLik	AICc	delta	weight
1	6.306163333	NA	NA	3	-88.99110213	184.9052812	0	0.743617348
2	-2.27024986	0.198375016	NA	4	-88.72835268	187.0567054	2.151424178	0.253614271
3	-7.174168636	NA	0.003158041	4	-93.41603538	196.4320708	11.52678958	0.00233528
4	-11.29628621	0.181827497	0.00228213	5	-93.65095172	199.8019034	14.89662227	0.000433101
