# Supplementary material for: Design and fabrication of a stereo-video camera equipped unoccupied aerial vehicle for measuring sea turtles, sharks, and other marine fauna
Source: PLoS One. 2022 Oct 18;17(10):e0276382. doi: 10.1371/journal.pone.0276382 (PMC9578584; doi:10.1371/journal.pone.0276382)
Supplement: S4 Table — (XLSX) [file pone.0276382.s004.xlsx]

## Sheet: Sheet1
ID	Species	Measured_Standard_cm	Mean_in_water_SVCS_cm	UAV_mm	UAV_cm	Range_mm	Precision_EventMeasure	RMS_EventMeasure_mm	Percent_Error
CEI24	Chelonia mydas	40.1	39.64	410.402	41.0402	4894.26	26.633	113.679	2.34464
CEI24	Chelonia mydas	40.1	39.64	404.907	40.4907	4851.9	22.139	110.14	0.974314
CEI24	Chelonia mydas	40.1	39.64	380.68	38.068	4765.18	15.488	115.791	5.06733
CEI24	Chelonia mydas	40.1	39.64	385.631	38.5631	4995.79	17.37	130.876	3.83267
CEI24	Chelonia mydas	40.1	39.64	382.676	38.2676	5056.65	10.772	126.319	4.56958
CEI22	Chelonia mydas	27.8	27.18	355.425	35.5425	4266.96	26.968	135.149	27.8507
CEI22	Chelonia mydas	27.8	27.18	247.342	24.7342	4189.03	10.192	126.332	11.0281
CEI22	Chelonia mydas	27.8	27.18	335.833	33.5833	4490.9	24.858	137.021	20.8032
CEI22	Chelonia mydas	27.8	27.18	341.143	34.1143	4186.76	23.199	116.727	22.7133
CEI22	Chelonia mydas	27.8	27.18	391.283	39.1283	4290.16	23.301	114.369	40.7493
CI15	Chelonia mydas	62.2	63.7	722.258	72.2258	5475.05	18.687	137.733	16.1186
CI15	Chelonia mydas	62.2	63.7	761.54	76.154	5225.43	31.398	54.629	22.4341
CI15	Chelonia mydas	62.2	63.7	786.871	78.6871	5195.56	34.874	46.951	26.5066
CI15	Chelonia mydas	62.2	63.7	633.775	63.3775	4643.2	13.54	17.736	1.89309
CI15	Chelonia mydas	62.2	63.7	468.459	46.8459	4310.45	11.025	2.886	24.685
CEI14	Chelonia mydas	52.9	52.9	502.482	50.2482	3474.07	14142.1	0	5.01285
CEI14	Chelonia mydas	52.9	52.9	732.505	73.2505	3854.06	14142.1	0	38.4698
CEI14	Chelonia mydas	52.9	52.9	625.294	62.5294	3865.09	14142.1	0	18.203
CEI14	Chelonia mydas	52.9	52.9	644.19	64.419	3677.76	14142.1	0	21.775
CEI14	Chelonia mydas	52.9	52.9	492.553	49.2553	2969.9	14142.1	0	6.88979
CEI23	Chelonia mydas	47.5	47.26	582.852	58.2852	3937.52	8.049	87.018	22.7057
CEI23	Chelonia mydas	47.5	47.26	524.636	52.4636	3898.85	7.724	92.475	10.4497
CEI23	Chelonia mydas	47.5	47.26	493.963	49.3963	3854.52	7.818	87.654	3.99221
CEI23	Chelonia mydas	47.5	47.26	549.067	54.9067	3805.94	6.97	94.27	15.5931
CEI23	Chelonia mydas	47.5	47.26	518.077	51.8077	3954.36	14.818	92.239	9.06884
CEI21	Chelonia mydas	28.9	29.4	343.471	34.3471	3937.16	10.722	80.508	18.8481
CEI21	Chelonia mydas	28.9	29.4	283.319	28.3319	3876.76	11.565	86.023	1.96574
CEI21	Chelonia mydas	28.9	29.4	313.303	31.3303	3872.61	9.341	89.719	8.40934
CEI21	Chelonia mydas	28.9	29.4	275.968	27.5968	4008.52	9.932	96.596	4.50934
CEI21	Chelonia mydas	28.9	29.4	332.164	33.2164	4232.8	10.314	99.168	14.9356
Shark_1	Ginglymostoma cirratum	198		1850.42	185	7232.29	63.333	2.36	6.56566
Shark_1	Ginglymostoma cirratum	198		1732.31	173.2	7327.91	54.47	2.384	12.5253
Shark_1	Ginglymostoma cirratum	198		1817.8	181.8	7618.44	30.541	11.339	8.18182
Shark_1	Ginglymostoma cirratum	198		2181.84	218.2	8153.07	77.743	12.991	10.202
Shark_1	Ginglymostoma cirratum	198		1960.22	196	8201.8	39.715	41.22	1.0101
